# Supplementary material for: Development of High-Aspect-Ratio Soft Magnetic Microarrays for Magneto-Mechanical Actuation via Field-Induced Injection Molding
Source: Polymers (Basel). 2024 Oct 25;16(21):3003. doi: 10.3390/polym16213003 (PMC11548449; doi:10.3390/polym16213003)
Supplement: Supplementary file 1 [file polymers-16-03003-s001.zip]

Archive with 1 entries (1 files):
- polymers-3261380-supplementary.mp4
